# Supplementary material for: A review of the genus Toxorhina Loew from China, with descriptions of three new species (Diptera, Limoniidae, Limoniinae)
Source: Zookeys. 2015 Feb 2;(480):59–80. doi: 10.3897/zookeys.480.7526 (PMC4319109; doi:10.3897/zookeys.480.7526)
Supplement: XML Treatment for Toxorhina (Ceratocheilus) formosensis [file zookeys.480.7526-treatment1.xml]

<!DOCTYPE tp:taxon-treatment
  PUBLIC "-//TaxonX//DTD Taxonomic Treatment Publishing DTD v0 20100105//EN" "tax-treatment-NSO.dtd">
<tp:taxon-treatment xmlns:tp="http://www.plazi.org/taxpub"><tp:treatment-meta><kwd-group><label>Taxon classification</label><kwd><named-content content-type="kingdom">Animalia</named-content></kwd><kwd><named-content content-type="order">Diptera</named-content></kwd><kwd><named-content content-type="family">Limoniidae</named-content></kwd></kwd-group><mixed-citation publication-type="journal"><person-group><name><surname>Zhang</surname><given-names>Xiao</given-names></name><name><surname>Li</surname><given-names>Yan</given-names></name><name><surname>Yang</surname><given-names>Ding</given-names></name></person-group><article-title>A review of the genus <italic><tp:taxon-name><tp:taxon-name-part taxon-name-part-type="genus">Toxorhina</tp:taxon-name-part></tp:taxon-name></italic> Loew from China, with descriptions of three new species (<tp:taxon-name><tp:taxon-name-part taxon-name-part-type="order">Diptera</tp:taxon-name-part></tp:taxon-name>, <tp:taxon-name><tp:taxon-name-part taxon-name-part-type="family">Limoniidae</tp:taxon-name-part></tp:taxon-name>, <tp:taxon-name><tp:taxon-name-part taxon-name-part-type="subfamily">Limoniinae</tp:taxon-name-part></tp:taxon-name>)</article-title><source>Zookeys</source><day>2</day><month>2</month><year>2015</year><volume>2015</volume><issue>480</issue><fpage>59</fpage><lpage>80</lpage><pub-id pub-id-type="doi">10.3897/zookeys.480.7526</pub-id></mixed-citation></tp:treatment-meta><tp:nomenclature><tp:taxon-name>
                            <tp:taxon-name-part taxon-name-part-type="genus">Toxorhina</tp:taxon-name-part>
                            (<tp:taxon-name-part taxon-name-part-type="subgenus">Ceratocheilus</tp:taxon-name-part>)
                            <tp:taxon-name-part taxon-name-part-type="species">formosensis</tp:taxon-name-part>
                        </tp:taxon-name><tp:taxon-authority>Alexander, 1928</tp:taxon-authority><xref ref-type="fig" rid="F1">Figs 1</xref><xref ref-type="fig" rid="F2">, 2</xref><tp:nomenclature-citation-list><tp:nomenclature-citation><tp:taxon-name><tp:taxon-name-part taxon-name-part-type="genus">Ceratocheilus</tp:taxon-name-part> <tp:taxon-name-part taxon-name-part-type="species">formosensis</tp:taxon-name-part></tp:taxon-name><comment><xref ref-type="bibr" rid="B2">Alexander 1928</xref>: 479. Type locality: Mt. Rantaizan, China (Taiwan).</comment></tp:nomenclature-citation></tp:nomenclature-citation-list></tp:nomenclature><tp:treatment-sec sec-type="Diagnosis"><title>Diagnosis.</title><p>Rostrum shorter than wing. Prescutum brown with three broad dark brown stripes. Pleuron generally dark brown. Wing tinged pale grey; R<sub>2+3</sub> ending beyond end of basal section of R<sub>4+5</sub>, basal section of CuA<sub>1</sub> before fork of M. Abdomen Generally brown to dark brown. Gonostylus stout and entirely blackened, outer lateral angle with a slender rod. Rods of aedeagus long.</p></tp:treatment-sec><tp:treatment-sec sec-type="Description"><title>Description.</title><p>Male. Body length 4.2 mm, wing length 5.2 mm, rostrum length 4.0 mm.</p><p>Head (Fig. <xref ref-type="fig" rid="F1">1b</xref>). Brownish black. Hairs on head black. Antenna length 0.4–0.5 mm, black. Pedicel enlarged and nearly globose. First flagellomere subconical; remaining flagellomeres cylindrical, each flagellomere longer and slenderer than previous one, terminal two flagellomeres longest with several long hairs. Rostrum black with black hairs.</p><fig id="F1" position="float" orientation="portrait"><label>Figure 1.</label><caption><p><tp:taxon-name><tp:taxon-name-part taxon-name-part-type="genus">Toxorhina</tp:taxon-name-part> (<tp:taxon-name-part taxon-name-part-type="subgenus">Ceratocheilus</tp:taxon-name-part>) <tp:taxon-name-part taxon-name-part-type="species">formosensis</tp:taxon-name-part></tp:taxon-name> Alexander, 1928. Holotype. <bold>a</bold> Male habitus, lateral view <bold>b</bold> Head, lateral view <bold>c</bold> Thorax, dorsal view <bold>d</bold> Wing. Scale bar: <bold>a</bold> = 2.0 mm; <bold>b</bold> = 0.5 mm; <bold>c</bold> = 0.5 mm; <bold>d</bold> = 1.0 mm.</p></caption><graphic xmlns:xlink="http://www.w3.org/1999/xlink" xlink:href="zookeys-480-059-g001.jpg" position="float" orientation="portrait" xlink:type="simple" id="oo_37898.jpg"/></fig><p>Thorax. Generally brown to dark brown. Pronotum brown. Prescutum brown with three broad dark brown stripes. Scutum dark brown with middle area paler. Scutellum and mediotergite brown (Fig. <xref ref-type="fig" rid="F1">1c</xref>). Pleuron (Fig. <xref ref-type="fig" rid="F1">1a</xref>) generally dark brown. Hairs on thorax dark brown. Coxae and trochanters brownish yellow; femora dark brown with bases paler; tibiae and tarsi dark brown. Wing (Fig. <xref ref-type="fig" rid="F1">1d</xref>) tinged pale grey; veins pale brown. Venation: Sc<sub>1</sub> ending nearly at origin of Rs, Sc<sub>2</sub> near its tip; R<sub>2+3</sub> ending beyond end of basal section of R<sub>4+5</sub>; basal section of CuA<sub>1</sub> before fork of M; A<sub>1</sub> curved relatively smooth. Haltere length 0.7 mm, pale brownish yellow with knob darker.</p><p>Abdomen (Fig. <xref ref-type="fig" rid="F1">1a</xref>). Generally brown to dark brown. Hairs on abdomen dark brown.</p><p>Hypopygium (Fig. <xref ref-type="fig" rid="F2">2</xref>). Gonocoxite conical, relatively short and stout. Gonostylus stout and entirely blackened, outer lateral angle with a slender rod. Interbase compressed and slightly curved to aedeagus, tip blunt. Aedeagus with tip divergent, rods long filiform.</p><fig id="F2" position="float" orientation="portrait"><label>Figure 2.</label><caption><p><tp:taxon-name><tp:taxon-name-part taxon-name-part-type="genus">Toxorhina</tp:taxon-name-part> (<tp:taxon-name-part taxon-name-part-type="subgenus">Ceratocheilus</tp:taxon-name-part>) <tp:taxon-name-part taxon-name-part-type="species">formosensis</tp:taxon-name-part></tp:taxon-name> Alexander, 1928. Holotype. Male hypopygium, dorsal view. Scale bar: 0.2 mm.</p></caption><graphic xmlns:xlink="http://www.w3.org/1999/xlink" xlink:href="zookeys-480-059-g002.jpg" position="float" orientation="portrait" xlink:type="simple" id="oo_37899.jpg"/></fig><p>Female. Unknown.</p></tp:treatment-sec><tp:treatment-sec sec-type="Specimens examined"><title>Specimens examined.</title><p><bold>Holotype</bold> male (USNM), China: Taiwan, Mt. Rantaizan (1829 m), 1927.VI.3, Syuti Issiki. (One wing and hypopygium are mounted on a similarly labeled microscope slide. Two fore legs and two mid legs are still attached to the dry mounted body, and two hind legs are absent.)</p></tp:treatment-sec><tp:treatment-sec sec-type="Distribution"><title>Distribution.</title><p>China (Taiwan).</p></tp:treatment-sec><tp:treatment-sec sec-type="Remarks"><title>Remarks.</title><p>For description and illustration of this species, also see <xref ref-type="bibr" rid="B2">Alexander (1928)</xref>.</p></tp:treatment-sec><ref-list><ref id="B2"><mixed-citation xmlns:xlink="http://www.w3.org/1999/xlink" xlink:type="simple"><person-group><name name-style="western"><surname>Alexander</surname><given-names>CP</given-names></name></person-group> (<year>1928</year>) <article-title>New or little-known <tp:taxon-name><tp:taxon-name-part taxon-name-part-type="family">Tipulidae</tp:taxon-name-part></tp:taxon-name> from eastern Asia (<tp:taxon-name><tp:taxon-name-part taxon-name-part-type="order">Diptera</tp:taxon-name-part></tp:taxon-name>). II.</article-title><source>Philippine Journal of Science</source><volume>35</volume>: <fpage>455</fpage>–<lpage>489</lpage>.</mixed-citation></ref></ref-list></tp:taxon-treatment>
