# Supplementary material for: A review of the genus Toxorhina Loew from China, with descriptions of three new species (Diptera, Limoniidae, Limoniinae)
Source: Zookeys. 2015 Feb 2;(480):59–80. doi: 10.3897/zookeys.480.7526 (PMC4319109; doi:10.3897/zookeys.480.7526)
Supplement: XML Treatment for Toxorhina (Ceratocheilus) fuscolimbata [file zookeys.480.7526-treatment2.xml]

<!DOCTYPE tp:taxon-treatment
  PUBLIC "-//TaxonX//DTD Taxonomic Treatment Publishing DTD v0 20100105//EN" "tax-treatment-NSO.dtd">
<tp:taxon-treatment xmlns:tp="http://www.plazi.org/taxpub"><tp:treatment-meta><kwd-group><label>Taxon classification</label><kwd><named-content content-type="kingdom">Animalia</named-content></kwd><kwd><named-content content-type="order">Diptera</named-content></kwd><kwd><named-content content-type="family">Limoniidae</named-content></kwd></kwd-group><mixed-citation publication-type="journal"><person-group><name><surname>Zhang</surname><given-names>Xiao</given-names></name><name><surname>Li</surname><given-names>Yan</given-names></name><name><surname>Yang</surname><given-names>Ding</given-names></name></person-group><article-title>A review of the genus <italic><tp:taxon-name><tp:taxon-name-part taxon-name-part-type="genus">Toxorhina</tp:taxon-name-part></tp:taxon-name></italic> Loew from China, with descriptions of three new species (<tp:taxon-name><tp:taxon-name-part taxon-name-part-type="order">Diptera</tp:taxon-name-part></tp:taxon-name>, <tp:taxon-name><tp:taxon-name-part taxon-name-part-type="family">Limoniidae</tp:taxon-name-part></tp:taxon-name>, <tp:taxon-name><tp:taxon-name-part taxon-name-part-type="subfamily">Limoniinae</tp:taxon-name-part></tp:taxon-name>)</article-title><source>Zookeys</source><day>2</day><month>2</month><year>2015</year><volume>2015</volume><issue>480</issue><fpage>59</fpage><lpage>80</lpage><pub-id pub-id-type="doi">10.3897/zookeys.480.7526</pub-id></mixed-citation></tp:treatment-meta><tp:nomenclature><tp:taxon-name>
                            <tp:taxon-name-part taxon-name-part-type="genus">Toxorhina</tp:taxon-name-part>
                            (<tp:taxon-name-part taxon-name-part-type="subgenus">Ceratocheilus</tp:taxon-name-part>)
                            <tp:taxon-name-part taxon-name-part-type="species">fuscolimbata</tp:taxon-name-part>
                        </tp:taxon-name><tp:taxon-authority>Alexander, 1967</tp:taxon-authority><xref ref-type="fig" rid="F3">Figs 3</xref><xref ref-type="fig" rid="F4">, 4</xref><!--PageBreak--><!--PageBreak--><tp:nomenclature-citation-list><tp:nomenclature-citation><tp:taxon-name><tp:taxon-name-part taxon-name-part-type="genus">Toxorhina</tp:taxon-name-part> (<tp:taxon-name-part taxon-name-part-type="subgenus">Ceratocheilus</tp:taxon-name-part>) <tp:taxon-name-part taxon-name-part-type="species">fuscolimbata</tp:taxon-name-part></tp:taxon-name><comment><xref ref-type="bibr" rid="B11">Alexander 1967</xref>: 185. Type locality: Hkayam Boum, Manipur, Assa, India.</comment></tp:nomenclature-citation></tp:nomenclature-citation-list></tp:nomenclature><tp:treatment-sec sec-type="Diagnosis"><title>Diagnosis.</title><p>Rostrum shorter than wing. Prescutum brownish yellow with three broad and nearly confluent brownish black stripes. Pleuron yellow with two black stripes. <!--PageBreak-->Wing tinged pale grey, black seams along cord and m-m and paler seam over base of CuA; R<sub>2+3</sub> ending beyond end of basal section of R<sub>4+5</sub>, basal section of CuA<sub>1</sub> beyond fork of M and at one-third of cell dm. Abdomen with sternites more or less bicolored. Male hypopygium with two pairs of gonostyl. Rods of aedeagus short.</p><!--PageBreak--></tp:treatment-sec><tp:treatment-sec sec-type="Description"><title>Description.</title><p>Male. Body length 5.0–5.5 mm, wing length 5.5–6.0 mm, rostrum length 3.5 mm.</p><p>Head (Fig. <xref ref-type="fig" rid="F3">3b</xref>). Brownish black. Hairs on head black. Antenna length 0.5–0.6 mm. Scape brownish black; pedicel black; flagellomeres brownish black. Pedicel enlarged and nearly globose. First flagellomere subconical; remaining flagellomeres cylindrical, each flagellomere longer and slenderer than previous one, terminal two flagellomeres longest with several long hairs. Rostrum brownish black with black hairs.</p><fig id="F3" position="float" orientation="portrait"><label>Figure 3.</label><caption><p><tp:taxon-name><tp:taxon-name-part taxon-name-part-type="genus">Toxorhina</tp:taxon-name-part> (<tp:taxon-name-part taxon-name-part-type="subgenus">Ceratocheilus</tp:taxon-name-part>) <tp:taxon-name-part taxon-name-part-type="species">fuscolimbata</tp:taxon-name-part></tp:taxon-name> Alexander, 1967. <bold>a</bold> Male habitus, lateral view <bold>b</bold> Head, lateral view <bold>c</bold> Thorax, dorsal view <bold>d</bold> Wing <bold>e</bold> Female hypopygium, lateral view. Scale bar: <bold>a</bold> = 2.0 mm; <bold>b</bold> = 0.5 mm; <bold>c</bold> = 0.5 mm; <bold>d</bold> = 1.0 mm; <bold>e</bold> = 0.3 mm.</p></caption><graphic xmlns:xlink="http://www.w3.org/1999/xlink" xlink:href="zookeys-480-059-g003.jpg" position="float" orientation="portrait" xlink:type="simple" id="oo_37900.jpg"/></fig><p>Thorax. Pronotum brownish black. Prescutum brownish yellow with three broad and nearly confluent brownish black stripes. Scutum brownish black with middle area paler, each lobe with a light yellow spot. Scutellum and mediotergite brownish black (Fig. <xref ref-type="fig" rid="F3">3c</xref>). Pleuron (Fig. <xref ref-type="fig" rid="F3">3a</xref>) yellow with two black stripes, upper one extending from cervical region to mediotergite, lower one extending from fore coxa to middle coxa. Hairs on thorax black. Fore coxa brownish black, middle and hind coxae pale yellow; trochanters brownish black; femora yellow to brownish yellow with tips darker; tibiae and tarsi brownish yellow. Hairs on legs black. Wing (Fig. <xref ref-type="fig" rid="F3">3d</xref>) tinged pale grey, black seams along cord and m-m and paler seam over base of CuA; veins pale brown, darker at CuA and A<sub>2</sub> and in clouded areas. Venation: Sc<sub>1</sub> ending a very short distance beyond origin of Rs, Sc<sub>2</sub> a greater distance before origin of Rs; R<sub>2+3</sub> ending beyond end of basal section of R<sub>4+5</sub>; basal section of CuA<sub>1</sub> beyond fork of M and at one-third of cell dm; A<sub>1</sub> curved suddenly at middle, basal half nearly straight. Haltere length 0.8–0.9 mm, white.</p><p>Abdomen (Fig. <xref ref-type="fig" rid="F3">3a</xref>). Tergites dark brown. Sternites brownish yellow with caudal 1/3 to 1/2 dark brown, sometomes uniformly dark brown. Segments six to eight uniformly dark brown to brownish black. Segment nine yellow to brownish yellow. Hairs on abdomen brownish black.</p><p>Hypopygium (Fig. <xref ref-type="fig" rid="F4">4</xref>). Generally dark brown. Gonocoxite cylindrical. Clasper of gonostylus slender and rod-shaped, curved ventrally and inwards, tip acute. Lobe of gonostylus with two stout spines near base. Interbase oval. Aedeagus with tip divergent, rods short.</p><fig id="F4" position="float" orientation="portrait"><label>Figure 4.</label><caption><p><tp:taxon-name><tp:taxon-name-part taxon-name-part-type="genus">Toxorhina</tp:taxon-name-part> (<tp:taxon-name-part taxon-name-part-type="subgenus">Ceratocheilus</tp:taxon-name-part>) <tp:taxon-name-part taxon-name-part-type="species">fuscolimbata</tp:taxon-name-part></tp:taxon-name> Alexander, 1967. <bold>a</bold> Male hypopygium, dorsal view <bold>b</bold> Male hypopygium, lateral view <bold>c</bold> Male hypopygium, ventral view. Scale bar: <bold>a–c</bold> = 0.2 mm.</p></caption><graphic xmlns:xlink="http://www.w3.org/1999/xlink" xlink:href="zookeys-480-059-g004.jpg" position="float" orientation="portrait" xlink:type="simple" id="oo_37901.jpg"/></fig><p>Female. Body length 6.0–7.0 mm, wing length 5.5–6.0 mm, rostrum length 3.5–3.8 mm. Similar to male. But antenna obviously longer, each flagellomere subequal. Tenth tergite pale brown. Cercus dark brownish yellow. Hypogynial valve brownish <!--PageBreak-->yellow with base brownish black. Tip of hypogynial valve reaching at 2/5 of cercus (Fig. <xref ref-type="fig" rid="F4">4e</xref>).</p></tp:treatment-sec><tp:treatment-sec sec-type="Specimens examined"><title>Specimens examined.</title><p>2 males 2 females (CAU), China: Guangxi, Baise, Mt. Cenwanglao (<named-content xmlns:xlink="http://www.w3.org/1999/xlink" content-type="dwc:verbatimCoordinates" xlink:type="simple">24°29'12"N, 106°20'55"E</named-content>, 1300 m), 2013.VII.29, Yuting Dai &amp; Mengchao Tan. 4 males (CAU), China: Yunnan, Gongshan, Dulongjiang (<named-content xmlns:xlink="http://www.w3.org/1999/xlink" content-type="dwc:verbatimCoordinates" xlink:type="simple">27°40'32"N, 98°20'3"E</named-content>, 1542 m), 2013.VII.1, Wei Zhang. 1 male (CAU), China: Xizang, Yigong (2300 m), 1978.VII.29, Fasheng Li.</p></tp:treatment-sec><tp:treatment-sec sec-type="Distribution"><title>Distribution.</title><p>China (Guangxi, Yunnan, Xizang); India.</p></tp:treatment-sec><tp:treatment-sec sec-type="Remarks"><title>Remarks.</title><p>This species is recorded from China for the first time. For description and illustration of this species, also see <xref ref-type="bibr" rid="B11">Alexander (1967</xref>, <xref ref-type="bibr" rid="B12">1970</xref>).</p></tp:treatment-sec><ref-list><ref id="B11"><mixed-citation xmlns:xlink="http://www.w3.org/1999/xlink" xlink:type="simple"><person-group><name name-style="western"><surname>Alexander</surname><given-names>CP</given-names></name></person-group> (<year>1967</year>) <article-title>Undescribed species of crane flies from the Himalaya mountains (<tp:taxon-name><tp:taxon-name-part taxon-name-part-type="order">Diptera</tp:taxon-name-part></tp:taxon-name>: <tp:taxon-name><tp:taxon-name-part taxon-name-part-type="family">Tipulidae</tp:taxon-name-part></tp:taxon-name>). XV.</article-title><source>Journal of the New York Entomological Society</source><volume>75</volume>: <fpage>183</fpage>–<lpage>187</lpage>.</mixed-citation></ref><ref id="B12"><mixed-citation xmlns:xlink="http://www.w3.org/1999/xlink" xlink:type="simple"><person-group><name name-style="western"><surname>Alexander</surname><given-names>CP</given-names></name></person-group> (<year>1970</year>) <article-title>New and little-known Indian craneflies (<tp:taxon-name><tp:taxon-name-part taxon-name-part-type="order">Diptera</tp:taxon-name-part></tp:taxon-name>: <tp:taxon-name><tp:taxon-name-part taxon-name-part-type="family">Tipulidae</tp:taxon-name-part></tp:taxon-name>). III.</article-title><source>Oriental Insects</source><volume>4</volume>: <fpage>77</fpage>–<lpage>88</lpage>. doi: <ext-link ext-link-type="doi" xlink:href="10.1080/00305316.1970.10433943" xlink:type="simple">10.1080/00305316.1970.10433943</ext-link></mixed-citation></ref></ref-list></tp:taxon-treatment>
