# Supplementary material for: A review of the genus Toxorhina Loew from China, with descriptions of three new species (Diptera, Limoniidae, Limoniinae)
Source: Zookeys. 2015 Feb 2;(480):59–80. doi: 10.3897/zookeys.480.7526 (PMC4319109; doi:10.3897/zookeys.480.7526)
Supplement: XML Treatment for Toxorhina (Ceratocheilus) huanglica [file zookeys.480.7526-treatment3.xml]

<!DOCTYPE tp:taxon-treatment
  PUBLIC "-//TaxonX//DTD Taxonomic Treatment Publishing DTD v0 20100105//EN" "tax-treatment-NSO.dtd">
<tp:taxon-treatment xmlns:tp="http://www.plazi.org/taxpub"><tp:treatment-meta><kwd-group><label>Taxon classification</label><kwd><named-content content-type="kingdom">Animalia</named-content></kwd><kwd><named-content content-type="order">Diptera</named-content></kwd><kwd><named-content content-type="family">Limoniidae</named-content></kwd></kwd-group><mixed-citation publication-type="journal"><person-group><name><surname>Zhang</surname><given-names>Xiao</given-names></name><name><surname>Li</surname><given-names>Yan</given-names></name><name><surname>Yang</surname><given-names>Ding</given-names></name></person-group><article-title>A review of the genus <italic><tp:taxon-name><tp:taxon-name-part taxon-name-part-type="genus">Toxorhina</tp:taxon-name-part></tp:taxon-name></italic> Loew from China, with descriptions of three new species (<tp:taxon-name><tp:taxon-name-part taxon-name-part-type="order">Diptera</tp:taxon-name-part></tp:taxon-name>, <tp:taxon-name><tp:taxon-name-part taxon-name-part-type="family">Limoniidae</tp:taxon-name-part></tp:taxon-name>, <tp:taxon-name><tp:taxon-name-part taxon-name-part-type="subfamily">Limoniinae</tp:taxon-name-part></tp:taxon-name>)</article-title><source>Zookeys</source><day>2</day><month>2</month><year>2015</year><volume>2015</volume><issue>480</issue><fpage>59</fpage><lpage>80</lpage><pub-id pub-id-type="doi">10.3897/zookeys.480.7526</pub-id></mixed-citation></tp:treatment-meta><tp:nomenclature><tp:taxon-name>
                            <tp:taxon-name-part taxon-name-part-type="genus">Toxorhina</tp:taxon-name-part>
                            (<tp:taxon-name-part taxon-name-part-type="subgenus">Ceratocheilus</tp:taxon-name-part>)
                            <tp:taxon-name-part taxon-name-part-type="species">huanglica</tp:taxon-name-part>
                            <object-id xmlns:xlink="http://www.w3.org/1999/xlink" content-type="zoobank" xlink:type="simple">http://zoobank.org/F286A8EA-9BD6-4632-AADB-82D42E460502</object-id>
                        </tp:taxon-name><tp:taxon-status xmlns:xlink="http://www.w3.org/1999/xlink" xlink:type="simple">sp. n.</tp:taxon-status><xref ref-type="fig" rid="F5">Figs 5</xref><xref ref-type="fig" rid="F6">, 6</xref></tp:nomenclature><tp:treatment-sec sec-type="Diagnosis"><title>Diagnosis.</title><p>Rostrum shorter than wing. Prescutum brownish yellow with three broad dark brown stripes. Pleuron dark yellow with two black stripes. Wing tinged pale brown; R<sub>2+3</sub> ending at or slightly beyond end of basal section of R<sub>4+5</sub>, basal section of CuA<sub>1</sub> at or slightly before fork of M. Abdomen bicolored. Gonostylus with a stout spine near middle. Rods of aedeagus relatively short.</p></tp:treatment-sec><tp:treatment-sec sec-type="Description"><title>Description.</title><p>Male. Body length 5.0–5.5 mm, wing length 4.5–5.0 mm, rostrum length 3.5 mm.</p><p>Head (Fig. <xref ref-type="fig" rid="F5">5b</xref>). Brownish black. Hairs on head black. Antenna length 0.6–0.7 mm. Scape and pedicel dark brown; flagellomeres brown. Pedicel enlarged and nearly globose. First flagellomere subconical; remaining flagellomeres cylindrical, each flagellomere longer and slenderer than previous one, terminal two flagellomeres longest with several long hairs. Rostrum brownish black with black hairs.</p><fig id="F5" position="float" orientation="portrait"><label>Figure 5.</label><caption><p><tp:taxon-name><tp:taxon-name-part taxon-name-part-type="genus">Toxorhina</tp:taxon-name-part> (<tp:taxon-name-part taxon-name-part-type="subgenus">Ceratocheilus</tp:taxon-name-part>) <tp:taxon-name-part taxon-name-part-type="species">huanglica</tp:taxon-name-part></tp:taxon-name> sp. n. <bold>a</bold> Male habitus, lateral view <bold>b</bold> Head, lateral view <bold>c</bold> Thorax, dorsal view <bold>d</bold> Wing. Scale bar: <bold>a</bold> = 2.0 mm; <bold>b</bold> = 0.5 mm; <bold>c</bold> = 0.5 mm; <bold>d</bold> = 1.0 mm.</p></caption><graphic xmlns:xlink="http://www.w3.org/1999/xlink" xlink:href="zookeys-480-059-g005.jpg" position="float" orientation="portrait" xlink:type="simple" id="oo_37902.jpg"/></fig><p>Thorax. Pronotum dark brown. Prescutum brownish yellow with three broad dark brown stripes. Scutum dark brown with middle area paler, each lobe with a light yellow spot. Scutellum brown. Mediotergite dark brown to brownish black (Fig. <xref ref-type="fig" rid="F5">5c</xref>). Pleuron (Fig. <xref ref-type="fig" rid="F5">5a</xref>) dark yellow with two black stripes, upper one extending from cervical region to mediotergite, lower one extending from fore coxa to middle coxa. Hairs on thorax brownish black. Fore and middle coxa brownish yellow, hind coxae pale yellow; trochanters brownish black; femora brownish yellow with tips darker; tibiae and tarsi dark brown. Hairs on legs black. Wing (Fig. <xref ref-type="fig" rid="F5">5d</xref>) tinged pale brown; veins pale brown, darker at cord, m-m and basal section of M<sub>3</sub>. Venation: Sc<sub>1</sub> a short distance beyond origin of Rs, Sc<sub>2</sub> a slightly greater distance before origin of Rs; R<sub>2+3</sub> ending at or slightly beyond end of basal section of R<sub>4+5</sub>; basal section of CuA<sub>1</sub> at or slightly before fork of M; A<sub>1</sub> curved suddenly at middle, basal half nearly straight. Haltere length 0.7–0.8 mm, pale yellow.</p><p>Abdomen (Fig. <xref ref-type="fig" rid="F5">5a</xref>). Tergites and sternites yellow with caudal halves brownish black. Segments six to eight uniformly brownish black. Tergite nine yellow. Sternite nine brownish yellow to brown. Hairs on abdomen brownish black.</p><p>Hypopygium (Fig. <xref ref-type="fig" rid="F6">6</xref>). Generally dark brown. Gonocoxite conical, dorsal face with several setae and a blunt lobe near base, this lobe with numerous setae. Gonostylus with a stout spine near middle, basal half stout with a longitudinal groove. Interbase rod-shaped. Aedeagus with tip divergent, rods relatively short.</p><fig id="F6" position="float" orientation="portrait"><label>Figure 6.</label><caption><p><tp:taxon-name><tp:taxon-name-part taxon-name-part-type="genus">Toxorhina</tp:taxon-name-part> (<tp:taxon-name-part taxon-name-part-type="subgenus">Ceratocheilus</tp:taxon-name-part>) <tp:taxon-name-part taxon-name-part-type="species">huanglica</tp:taxon-name-part></tp:taxon-name> sp. n. <bold>a</bold> Male hypopygium, dorsal view <bold>b</bold> Male hypopygium, ventral view. Scale bar: <bold>a–b</bold> = 0.2 mm.</p></caption><graphic xmlns:xlink="http://www.w3.org/1999/xlink" xlink:href="zookeys-480-059-g006.jpg" position="float" orientation="portrait" xlink:type="simple" id="oo_37903.jpg"/></fig><p>Female. Unknown.</p></tp:treatment-sec><tp:treatment-sec sec-type="Type material"><title>Type material.</title><p><bold>Holotype</bold> male (CAU), China: Yunnan, Lvchun, Mt. Huanglian, Qimaba (<named-content xmlns:xlink="http://www.w3.org/1999/xlink" content-type="dwc:verbatimCoordinates" xlink:type="simple">22°48'36"N, 102°14'24"E</named-content>, 1012 m), 2013.VI.11, Jinying Yang (light trap). <bold>Paratypes:</bold> 4 males (CAU), same data as holotype.</p></tp:treatment-sec><tp:treatment-sec sec-type="Distribution"><title>Distribution.</title><p>China (Yunnan).</p></tp:treatment-sec><tp:treatment-sec sec-type="Etymology"><title>Etymology.</title><p>The species is named after the type locality Mt. Huanglian.</p></tp:treatment-sec><tp:treatment-sec sec-type="Remarks"><title>Remarks.</title><p>This new species is somewhat similar to <tp:taxon-name><tp:taxon-name-part taxon-name-part-type="genus">Toxorhina</tp:taxon-name-part> (<tp:taxon-name-part taxon-name-part-type="subgenus">Ceratocheilus</tp:taxon-name-part>) <tp:taxon-name-part taxon-name-part-type="species">fuscolimbata</tp:taxon-name-part></tp:taxon-name> in having the similar body color, but it can be easily distinguished from the latter by the wing without conspicuous black seams and with basal section of CuA<sub>1</sub> at or slightly before fork of M (Fig. <xref ref-type="fig" rid="F5">5d</xref>), the male hypopygium with one pair of gonostyl, the gonocoxite with a blunt lobe near base, and the interbase rod-shaped (Fig. <xref ref-type="fig" rid="F6">6</xref>). In <tp:taxon-name><tp:taxon-name-part taxon-name-part-type="genus">Toxorhina</tp:taxon-name-part> (<tp:taxon-name-part taxon-name-part-type="subgenus">Ceratocheilus</tp:taxon-name-part>) <tp:taxon-name-part taxon-name-part-type="species">fuscolimbata</tp:taxon-name-part></tp:taxon-name>, the wing has the black seams along several veins, the basal section of CuA<sub>1</sub> is beyond fork of M (Fig. <xref ref-type="fig" rid="F3">3d</xref>), the male hypopygium has two pairs of gonostyl, the gonocoxite has no lobe near base, and the interbase is oval (Fig. <xref ref-type="fig" rid="F4">4</xref>).</p></tp:treatment-sec><tp:treatment-sec><!--Section generated to contain objects referenced in tp:taxon-treatment.--><fig id="F3" position="float" orientation="portrait"><label>Figure 3.</label><caption><p><tp:taxon-name><tp:taxon-name-part taxon-name-part-type="genus">Toxorhina</tp:taxon-name-part> (<tp:taxon-name-part taxon-name-part-type="subgenus">Ceratocheilus</tp:taxon-name-part>) <tp:taxon-name-part taxon-name-part-type="species">fuscolimbata</tp:taxon-name-part></tp:taxon-name> Alexander, 1967. <bold>a</bold> Male habitus, lateral view <bold>b</bold> Head, lateral view <bold>c</bold> Thorax, dorsal view <bold>d</bold> Wing <bold>e</bold> Female hypopygium, lateral view. Scale bar: <bold>a</bold> = 2.0 mm; <bold>b</bold> = 0.5 mm; <bold>c</bold> = 0.5 mm; <bold>d</bold> = 1.0 mm; <bold>e</bold> = 0.3 mm.</p></caption><graphic xmlns:xlink="http://www.w3.org/1999/xlink" xlink:href="zookeys-480-059-g003.jpg" position="float" orientation="portrait" xlink:type="simple" id="oo_37900.jpg"/></fig><fig id="F4" position="float" orientation="portrait"><label>Figure 4.</label><caption><p><tp:taxon-name><tp:taxon-name-part taxon-name-part-type="genus">Toxorhina</tp:taxon-name-part> (<tp:taxon-name-part taxon-name-part-type="subgenus">Ceratocheilus</tp:taxon-name-part>) <tp:taxon-name-part taxon-name-part-type="species">fuscolimbata</tp:taxon-name-part></tp:taxon-name> Alexander, 1967. <bold>a</bold> Male hypopygium, dorsal view <bold>b</bold> Male hypopygium, lateral view <bold>c</bold> Male hypopygium, ventral view. Scale bar: <bold>a–c</bold> = 0.2 mm.</p></caption><graphic xmlns:xlink="http://www.w3.org/1999/xlink" xlink:href="zookeys-480-059-g004.jpg" position="float" orientation="portrait" xlink:type="simple" id="oo_37901.jpg"/></fig></tp:treatment-sec></tp:taxon-treatment>
