# Supplementary material for: A review of the genus Toxorhina Loew from China, with descriptions of three new species (Diptera, Limoniidae, Limoniinae)
Source: Zookeys. 2015 Feb 2;(480):59–80. doi: 10.3897/zookeys.480.7526 (PMC4319109; doi:10.3897/zookeys.480.7526)
Supplement: XML Treatment for Toxorhina (Ceratocheilus) omnifusca [file zookeys.480.7526-treatment4.xml]

<!DOCTYPE tp:taxon-treatment
  PUBLIC "-//TaxonX//DTD Taxonomic Treatment Publishing DTD v0 20100105//EN" "tax-treatment-NSO.dtd">
<tp:taxon-treatment xmlns:tp="http://www.plazi.org/taxpub"><tp:treatment-meta><kwd-group><label>Taxon classification</label><kwd><named-content content-type="kingdom">Animalia</named-content></kwd><kwd><named-content content-type="order">Diptera</named-content></kwd><kwd><named-content content-type="family">Limoniidae</named-content></kwd></kwd-group><mixed-citation publication-type="journal"><person-group><name><surname>Zhang</surname><given-names>Xiao</given-names></name><name><surname>Li</surname><given-names>Yan</given-names></name><name><surname>Yang</surname><given-names>Ding</given-names></name></person-group><article-title>A review of the genus <italic><tp:taxon-name><tp:taxon-name-part taxon-name-part-type="genus">Toxorhina</tp:taxon-name-part></tp:taxon-name></italic> Loew from China, with descriptions of three new species (<tp:taxon-name><tp:taxon-name-part taxon-name-part-type="order">Diptera</tp:taxon-name-part></tp:taxon-name>, <tp:taxon-name><tp:taxon-name-part taxon-name-part-type="family">Limoniidae</tp:taxon-name-part></tp:taxon-name>, <tp:taxon-name><tp:taxon-name-part taxon-name-part-type="subfamily">Limoniinae</tp:taxon-name-part></tp:taxon-name>)</article-title><source>Zookeys</source><day>2</day><month>2</month><year>2015</year><volume>2015</volume><issue>480</issue><fpage>59</fpage><lpage>80</lpage><pub-id pub-id-type="doi">10.3897/zookeys.480.7526</pub-id></mixed-citation></tp:treatment-meta><tp:nomenclature><tp:taxon-name>
                            <tp:taxon-name-part taxon-name-part-type="genus">Toxorhina</tp:taxon-name-part>
                            (<tp:taxon-name-part taxon-name-part-type="subgenus">Ceratocheilus</tp:taxon-name-part>)
                            <tp:taxon-name-part taxon-name-part-type="species">omnifusca</tp:taxon-name-part>
                            <object-id xmlns:xlink="http://www.w3.org/1999/xlink" content-type="zoobank" xlink:type="simple">http://zoobank.org/F9AB2E53-3F90-49B6-BCFC-E1DC0069B28F</object-id>
                        </tp:taxon-name><tp:taxon-status xmlns:xlink="http://www.w3.org/1999/xlink" xlink:type="simple">sp. n.</tp:taxon-status><xref ref-type="fig" rid="F7">Figs 7</xref><xref ref-type="fig" rid="F8">, 8</xref><!--PageBreak--><!--PageBreak--></tp:nomenclature><tp:treatment-sec sec-type="Diagnosis"><title>Diagnosis.</title><p>Rostrum shorter than wing. Prescutum dark brown. Pleuron dark brown with central region slightly darker. Wing tinged pale brown; R<sub>2+3</sub> ending at or slightly beyond end of basal section of R<sub>4+5</sub>, basal section of CuA<sub>1</sub> at or slightly before fork of M. Abdomen dark brown with with segments six to eight slightly darker. Male hypopygium with two pairs of gonostyl. Rods of aedeagus relatively short.</p></tp:treatment-sec><tp:treatment-sec sec-type="Description"><title>Description.</title><p>Male. Body length 6.0 mm, wing length 5.5 mm, rostrum length 3.5 mm.</p><p>Head (Fig. <xref ref-type="fig" rid="F7">7b</xref>). Brownish black. Hairs on head brownish black. Antenna length 0.6–0.7 mm. Scape and pedicel dark brown; flagellomeres brown to brownish yellow. Pedicel enlarged and nearly globose. First flagellomere subconical; remaining flagellomeres <!--PageBreak-->cylindrical, each flagellomere longer and slenderer than previous one, terminal two flagellomeres longest with several long hairs. Rostrum brownish yellow with brown hairs.</p><fig id="F7" position="float" orientation="portrait"><label>Figure 7.</label><caption><p><tp:taxon-name><tp:taxon-name-part taxon-name-part-type="genus">Toxorhina</tp:taxon-name-part> (<tp:taxon-name-part taxon-name-part-type="subgenus">Ceratocheilus</tp:taxon-name-part>) <tp:taxon-name-part taxon-name-part-type="species">omnifusca</tp:taxon-name-part></tp:taxon-name> sp. n. <bold>a</bold> Male habitus, lateral view <bold>b</bold> Head, lateral view <bold>c</bold> Thorax, dorsal view <bold>d</bold> Wing <bold>e</bold> Female hypopygium, lateral view. Scale bar: <bold>a</bold> = 2.0 mm; <bold>b</bold> = 0.5 mm; <bold>c</bold> = 0.5 mm; <bold>d</bold> = 1.0 mm; <bold>e</bold> = 0.4 mm.</p></caption><graphic xmlns:xlink="http://www.w3.org/1999/xlink" xlink:href="zookeys-480-059-g007.jpg" position="float" orientation="portrait" xlink:type="simple" id="oo_37904.jpg"/></fig><p>Thorax. Generally dark brown. Pronotum and prescutum dark brown. Scutum dark brown with middle area paler, each lobe with a paler spot. Scutellum brown with borders darker. Mediotergite dark brown (Fig. <xref ref-type="fig" rid="F7">7c</xref>). Pleuron (Fig. <xref ref-type="fig" rid="F7">7a</xref>) dark brown with central region <!--PageBreak-->slightly darker. Hairs on thorax dark brown. Coxae yellow to brownish yellow; trochanters brown; femora brownish yellow with bases yellow and tips pale brown; tibiae brownish yellow with tips pale brown; tarsi brownish yellow. Hairs on legs brown. Wing (Fig. <xref ref-type="fig" rid="F7">7d</xref>) tinged pale brownish yellow; veins brownish yellow. Venation: Sc<sub>1</sub> just brfore origin of Rs, Sc<sub>2</sub> near its tip; R<sub>2+3</sub> ending beyond end of basal section of R<sub>4+5</sub>; basal section of CuA<sub>1</sub> at fork of M; A<sub>1</sub> curved suddenly at middle, basal half straight. Haltere length 0.8 mm, white.</p><p>Abdomen (Fig. <xref ref-type="fig" rid="F7">7a</xref>). Dark brown with segments six to eight slightly darker. Hairs on abdomen dark brown.</p><p>Hypopygium (Fig. <xref ref-type="fig" rid="F8">8</xref>). Generally brown to dark brown. Gonocoxite cylindrical. Clasper of gonostylus slender and rod-shaped, curved dorsally and outwards, tip acute. Lobe of gonostylus divided into two branches: outer one slender, curved ventrally and inwards; inner one relatively stout, strongly curved inwards. Interbase nearly oval, tip curved inwards. Aedeagus with tip divergent, rods relatively short.</p><fig id="F8" position="float" orientation="portrait"><label>Figure 8.</label><caption><p><tp:taxon-name><tp:taxon-name-part taxon-name-part-type="genus">Toxorhina</tp:taxon-name-part> (<tp:taxon-name-part taxon-name-part-type="subgenus">Ceratocheilus</tp:taxon-name-part>) <tp:taxon-name-part taxon-name-part-type="species">omnifusca</tp:taxon-name-part></tp:taxon-name> sp. n. <bold>a</bold> Male hypopygium, dorsal view <bold>b</bold> Male hypopygium, lateral view <bold>c</bold> Male hypopygium, ventral view. Scale bar: <bold>a–c</bold> = 0.2 mm.</p></caption><graphic xmlns:xlink="http://www.w3.org/1999/xlink" xlink:href="zookeys-480-059-g008.jpg" position="float" orientation="portrait" xlink:type="simple" id="oo_37905.jpg"/></fig><p>Female. Body length 8.5 mm, wing length 6.5 mm, rostrum length 4.0 mm. Similar to male. Abdomen uniformly brown except hypopygium. Tenth tergite dark yellow to brownish yellow. Cercus brownish yellow with base paler. Hypogynial valve brownish yellow to brown with base yellow and middle area darker. Tip of hypogynial valve reaching just beyond middle of cercus (Fig. <xref ref-type="fig" rid="F7">7e</xref>).</p></tp:treatment-sec><tp:treatment-sec sec-type="Type material"><title>Type material.</title><p><bold>Holotype</bold> male (CAU), China: Sichuan, Pingwu, Laohegou (<named-content xmlns:xlink="http://www.w3.org/1999/xlink" content-type="dwc:verbatimCoordinates" xlink:type="simple">32°18'33"N, 104°42'45"E</named-content>, 1100 m), 2012.V.22, Yang Li &amp; Sipei Liu (light trap). <bold>Paratype:</bold> 1 female (CAU), same data as holotype.</p></tp:treatment-sec><tp:treatment-sec sec-type="Distribution"><title>Distribution.</title><p>China (Sichuan).</p></tp:treatment-sec><tp:treatment-sec sec-type="Etymology"><title>Etymology.</title><p>The specific epithet is an adjective and refers to the almost uniformly dark brown body (from Latin <italic>omnifuscus</italic> = <italic>omni</italic>- (adj., meaning “all”) + <italic>fuscus</italic> (adj., meaning “brown”)).</p></tp:treatment-sec><tp:treatment-sec sec-type="Remarks"><title>Remarks.</title><p>This new species is somewhat similar to <tp:taxon-name><tp:taxon-name-part taxon-name-part-type="genus">Toxorhina</tp:taxon-name-part> (<tp:taxon-name-part taxon-name-part-type="subgenus">Ceratocheilus</tp:taxon-name-part>) <tp:taxon-name-part taxon-name-part-type="species">tinctipennis</tp:taxon-name-part></tp:taxon-name> in having the similar body color and venation of wing, but it can be easily distinguished from the latter by the male hypopygium with two pairs of gonostyl, the gonocoxite without lobe near base, and the interbase nearly oval (Fig. <xref ref-type="fig" rid="F8">8</xref>). In <tp:taxon-name><tp:taxon-name-part taxon-name-part-type="genus">Toxorhina</tp:taxon-name-part> (<tp:taxon-name-part taxon-name-part-type="subgenus">Ceratocheilus</tp:taxon-name-part>) <tp:taxon-name-part taxon-name-part-type="species">tinctipennis</tp:taxon-name-part></tp:taxon-name>, the male hypopygium has one pair of gonostyl, the gonocoxite has a blunt lobe near base, and the interbase is rod-shaped (Fig. <xref ref-type="fig" rid="F12">12</xref>).</p><!--PageBreak--></tp:treatment-sec><tp:treatment-sec><!--Section generated to contain objects referenced in tp:taxon-treatment.--><fig id="F12" position="float" orientation="portrait"><label>Figure 12.</label><caption><p><tp:taxon-name><tp:taxon-name-part taxon-name-part-type="genus">Toxorhina</tp:taxon-name-part> (<tp:taxon-name-part taxon-name-part-type="subgenus">Ceratocheilus</tp:taxon-name-part>) <tp:taxon-name-part taxon-name-part-type="species">tinctipennis</tp:taxon-name-part></tp:taxon-name> (Alexander, 1930). <bold>a</bold> Male hypopygium, dorsal view <bold>b</bold> Male hypopygium, ventral view. Scale bar: <bold>a–b</bold> = 0.2 mm.</p></caption><graphic xmlns:xlink="http://www.w3.org/1999/xlink" xlink:href="zookeys-480-059-g012.jpg" position="float" orientation="portrait" xlink:type="simple" id="oo_37909.jpg"/></fig></tp:treatment-sec></tp:taxon-treatment>
