# Supplementary material for: A review of the genus Toxorhina Loew from China, with descriptions of three new species (Diptera, Limoniidae, Limoniinae)
Source: Zookeys. 2015 Feb 2;(480):59–80. doi: 10.3897/zookeys.480.7526 (PMC4319109; doi:10.3897/zookeys.480.7526)
Supplement: XML Treatment for Toxorhina (Ceratocheilus) taiwanicola [file zookeys.480.7526-treatment5.xml]

<!DOCTYPE tp:taxon-treatment
  PUBLIC "-//TaxonX//DTD Taxonomic Treatment Publishing DTD v0 20100105//EN" "tax-treatment-NSO.dtd">
<tp:taxon-treatment xmlns:tp="http://www.plazi.org/taxpub"><tp:treatment-meta><kwd-group><label>Taxon classification</label><kwd><named-content content-type="kingdom">Animalia</named-content></kwd><kwd><named-content content-type="order">Diptera</named-content></kwd><kwd><named-content content-type="family">Limoniidae</named-content></kwd></kwd-group><mixed-citation publication-type="journal"><person-group><name><surname>Zhang</surname><given-names>Xiao</given-names></name><name><surname>Li</surname><given-names>Yan</given-names></name><name><surname>Yang</surname><given-names>Ding</given-names></name></person-group><article-title>A review of the genus <italic><tp:taxon-name><tp:taxon-name-part taxon-name-part-type="genus">Toxorhina</tp:taxon-name-part></tp:taxon-name></italic> Loew from China, with descriptions of three new species (<tp:taxon-name><tp:taxon-name-part taxon-name-part-type="order">Diptera</tp:taxon-name-part></tp:taxon-name>, <tp:taxon-name><tp:taxon-name-part taxon-name-part-type="family">Limoniidae</tp:taxon-name-part></tp:taxon-name>, <tp:taxon-name><tp:taxon-name-part taxon-name-part-type="subfamily">Limoniinae</tp:taxon-name-part></tp:taxon-name>)</article-title><source>Zookeys</source><day>2</day><month>2</month><year>2015</year><volume>2015</volume><issue>480</issue><fpage>59</fpage><lpage>80</lpage><pub-id pub-id-type="doi">10.3897/zookeys.480.7526</pub-id></mixed-citation></tp:treatment-meta><tp:nomenclature><tp:taxon-name>
                            <tp:taxon-name-part taxon-name-part-type="genus">Toxorhina</tp:taxon-name-part>
                            (<tp:taxon-name-part taxon-name-part-type="subgenus">Ceratocheilus</tp:taxon-name-part>)
                            <tp:taxon-name-part taxon-name-part-type="species">taiwanicola</tp:taxon-name-part>
                        </tp:taxon-name><tp:taxon-authority>(Alexander, 1923)</tp:taxon-authority><xref ref-type="fig" rid="F9">Figs 9</xref><xref ref-type="fig" rid="F10">, 10</xref><tp:nomenclature-citation-list><tp:nomenclature-citation><tp:taxon-name><tp:taxon-name-part taxon-name-part-type="genus">Ceratocheilus</tp:taxon-name-part> <tp:taxon-name-part taxon-name-part-type="species">taiwanicola</tp:taxon-name-part></tp:taxon-name><comment><xref ref-type="bibr" rid="B1">Alexander 1923</xref>: 475. Type locality: Tattaka, China (Taiwan).</comment></tp:nomenclature-citation></tp:nomenclature-citation-list></tp:nomenclature><tp:treatment-sec sec-type="Diagnosis"><title>Diagnosis.</title><p>Rostrum shorter than wing. Prescutum brownish yellow with three broad dark brown stripes. Pleuron dark brown with ventral region paler. Wing tinged pale grey; R<sub>2+3</sub> ending before end of basal section of R<sub>4+5</sub>, basal section of CuA<sub>1</sub> before fork of M. Abdomen dark brown. Gonostylus with a relatively small spine near middle. Rods of aedeagus relatively short.</p></tp:treatment-sec><tp:treatment-sec sec-type="Description"><title>Description.</title><p>Male. Body length 4.3–4.6 mm, wing length 4.5–5.4 mm, rostrum length 3.5 mm.</p><p>Head (Fig. <xref ref-type="fig" rid="F9">9c</xref>). Dark brown. Hairs on head brownish black. Antenna length 0.4 mm, dark brown. Pedicel enlarged and nearly globose. First flagellomere subconical; remaining flagellomeres cylindrical, each flagellomere longer and slenderer than previous one, terminal two flagellomeres longest with several long hairs. Rostrum brownish black with black hairs.</p><fig id="F9" position="float" orientation="portrait"><label>Figure 9.</label><caption><p><tp:taxon-name><tp:taxon-name-part taxon-name-part-type="genus">Toxorhina</tp:taxon-name-part> (<tp:taxon-name-part taxon-name-part-type="subgenus">Ceratocheilus</tp:taxon-name-part>) <tp:taxon-name-part taxon-name-part-type="species">taiwanicola</tp:taxon-name-part></tp:taxon-name> (Alexander, 1923). <bold>a</bold> Male habitus (holotype), lateral view <bold>b</bold> Male habitus, lateral view <bold>c</bold> Head, dorsal view <bold>d</bold> Thorax, dorsal view <bold>e</bold> Wing. Scale bar: <bold>a</bold> = 2.0 mm; <bold>b</bold> = 2.0 mm; <bold>c</bold> = 0.2 mm; <bold>d</bold> = 0.5 mm; <bold>e</bold> = 1.0 mm.</p></caption><graphic xmlns:xlink="http://www.w3.org/1999/xlink" xlink:href="zookeys-480-059-g009.jpg" position="float" orientation="portrait" xlink:type="simple" id="oo_37906.jpg"/></fig><p>Thorax. Generally brownish yellow to brown. Pronotum dark brown. Prescutum brownish yellow with three broad dark brown stripes. Scutum, scutellum and mediotergite dark brown (Fig. <xref ref-type="fig" rid="F9">9d</xref>). Pleuron (Fig. <xref ref-type="fig" rid="F9">9a–b</xref>) dark brown with ventral region paler. Hairs on thorax dark brown. Coxa and trochanters pale brownish yellow; remainder of legs dark brown. Hairs on legs brownish black. Wing (Fig. <xref ref-type="fig" rid="F9">9e</xref>) tinged pale grey; veins pale brown. Venation: Sc<sub>1</sub> ending a short distance beyond origin of Rs, Sc<sub>2</sub> a slightly greater distance before origin of Rs; R<sub>2+3</sub> ending before end of basal section of R<sub>4+5</sub>; basal section of CuA<sub>1</sub> before fork of M; A<sub>1</sub> curved suddenly at middle, basal half straight. Haltere length 0.7–0.8 mm, pale brownish yellow.</p><p>Abdomen (Fig. <xref ref-type="fig" rid="F9">9a–b</xref>). Dark brown, only hypopygium paler. Hairs on abdomen dark brown.</p><p>Hypopygium (Fig. <xref ref-type="fig" rid="F10">10</xref>). Generally brownish yellow. Gonocoxite conical, dorsal face with two or three setae near tip and a blunt lobe near base, this lobe with numerous setae. Gonostylus with a relatively small spine near middle. Interbase rod-shaped, tip slightly enlarged. Aedeagus with tip divergent, rods relatively short.</p><fig id="F10" position="float" orientation="portrait"><label>Figure 10.</label><caption><p><tp:taxon-name><tp:taxon-name-part taxon-name-part-type="genus">Toxorhina</tp:taxon-name-part> (<tp:taxon-name-part taxon-name-part-type="subgenus">Ceratocheilus</tp:taxon-name-part>) <tp:taxon-name-part taxon-name-part-type="species">taiwanicola</tp:taxon-name-part></tp:taxon-name> (Alexander, 1923). <bold>a</bold> Male hypopygium, dorsal view <bold>b</bold> Male hypopygium, ventral view. Scale bar: <bold>a–b</bold> = 0.2 mm.</p></caption><graphic xmlns:xlink="http://www.w3.org/1999/xlink" xlink:href="zookeys-480-059-g010.jpg" position="float" orientation="portrait" xlink:type="simple" id="oo_37907.jpg"/></fig><p>Female. Unknown.</p></tp:treatment-sec><tp:treatment-sec sec-type="Specimens examined"><title>Specimens examined.</title><p><bold>Holotype</bold> male (USNM), China: Taiwan, Tattaka (2250 m), 1921.VIII.18, Teiso Esaki. (One wing and hypopygium are mounted on a similarly labeled microscope slide. All six legs are still attached to the dry mounted body.) <bold>Other material:</bold> 1 male (CAU), China: Hainan, Ledong, Jianfengling, Mingfenggu (<named-content xmlns:xlink="http://www.w3.org/1999/xlink" content-type="dwc:verbatimCoordinates" xlink:type="simple">18°42'32"N, 108°49'41"E</named-content>, 800 m), 2007.X.25, Xingyue Liu.</p></tp:treatment-sec><tp:treatment-sec sec-type="Distribution"><title>Distribution.</title><p>China (Jiangxi, Taiwan, Hainan).</p></tp:treatment-sec><tp:treatment-sec sec-type="Remarks"><title>Remarks.</title><p>Male hypopygium of this species is described in detail and illustrated for the first time. For description of this species, also see <xref ref-type="bibr" rid="B1">Alexander (1923)</xref>. <xref ref-type="bibr" rid="B1">Alexander (1923)</xref> described the basal section of CuA<sub>1</sub> as “about one-fifth its length beyond the fork of M”, whereas it is before the fork of M in both the holotype (Fig. <xref ref-type="fig" rid="F9">9a</xref>) and the specimen we examined (Fig. <xref ref-type="fig" rid="F9">9e</xref>).</p></tp:treatment-sec><ref-list><ref id="B1"><mixed-citation xmlns:xlink="http://www.w3.org/1999/xlink" xlink:type="simple"><person-group><name name-style="western"><surname>Alexander</surname><given-names>CP</given-names></name></person-group> (<year>1923</year>) <article-title>Undescribed crane flies from Formosa and Luzon (<tp:taxon-name><tp:taxon-name-part taxon-name-part-type="family">Tipulidae</tp:taxon-name-part></tp:taxon-name>, <tp:taxon-name><tp:taxon-name-part taxon-name-part-type="order">Diptera</tp:taxon-name-part></tp:taxon-name>).</article-title><source>Philippine Journal of Science</source><volume>22</volume>: <fpage>467</fpage>–<lpage>481</lpage>.</mixed-citation></ref></ref-list></tp:taxon-treatment>
