# Supplementary material for: A review of the genus Toxorhina Loew from China, with descriptions of three new species (Diptera, Limoniidae, Limoniinae)
Source: Zookeys. 2015 Feb 2;(480):59–80. doi: 10.3897/zookeys.480.7526 (PMC4319109; doi:10.3897/zookeys.480.7526)
Supplement: XML Treatment for Toxorhina (Ceratocheilus) tinctipennis [file zookeys.480.7526-treatment6.xml]

<!DOCTYPE tp:taxon-treatment
  PUBLIC "-//TaxonX//DTD Taxonomic Treatment Publishing DTD v0 20100105//EN" "tax-treatment-NSO.dtd">
<tp:taxon-treatment xmlns:tp="http://www.plazi.org/taxpub"><tp:treatment-meta><kwd-group><label>Taxon classification</label><kwd><named-content content-type="kingdom">Animalia</named-content></kwd><kwd><named-content content-type="order">Diptera</named-content></kwd><kwd><named-content content-type="family">Limoniidae</named-content></kwd></kwd-group><mixed-citation publication-type="journal"><person-group><name><surname>Zhang</surname><given-names>Xiao</given-names></name><name><surname>Li</surname><given-names>Yan</given-names></name><name><surname>Yang</surname><given-names>Ding</given-names></name></person-group><article-title>A review of the genus <italic><tp:taxon-name><tp:taxon-name-part taxon-name-part-type="genus">Toxorhina</tp:taxon-name-part></tp:taxon-name></italic> Loew from China, with descriptions of three new species (<tp:taxon-name><tp:taxon-name-part taxon-name-part-type="order">Diptera</tp:taxon-name-part></tp:taxon-name>, <tp:taxon-name><tp:taxon-name-part taxon-name-part-type="family">Limoniidae</tp:taxon-name-part></tp:taxon-name>, <tp:taxon-name><tp:taxon-name-part taxon-name-part-type="subfamily">Limoniinae</tp:taxon-name-part></tp:taxon-name>)</article-title><source>Zookeys</source><day>2</day><month>2</month><year>2015</year><volume>2015</volume><issue>480</issue><fpage>59</fpage><lpage>80</lpage><pub-id pub-id-type="doi">10.3897/zookeys.480.7526</pub-id></mixed-citation></tp:treatment-meta><tp:nomenclature><tp:taxon-name>
                            <tp:taxon-name-part taxon-name-part-type="genus">Toxorhina</tp:taxon-name-part>
                            (<tp:taxon-name-part taxon-name-part-type="subgenus">Ceratocheilus</tp:taxon-name-part>)
                            <tp:taxon-name-part taxon-name-part-type="species">tinctipennis</tp:taxon-name-part>
                        </tp:taxon-name><tp:taxon-authority>(Alexander, 1930)</tp:taxon-authority><xref ref-type="fig" rid="F11">Figs 11</xref><xref ref-type="fig" rid="F12">, 12</xref><!--PageBreak--><!--PageBreak--><tp:nomenclature-citation-list><tp:nomenclature-citation><tp:taxon-name><tp:taxon-name-part taxon-name-part-type="genus">Ceratocheilus</tp:taxon-name-part> <tp:taxon-name-part taxon-name-part-type="species">tinctipennis</tp:taxon-name-part></tp:taxon-name><comment><xref ref-type="bibr" rid="B4">Alexander 1930</xref>: 75. Type locality: Mt. Ali (Arishan), China (Taiwan).</comment></tp:nomenclature-citation></tp:nomenclature-citation-list></tp:nomenclature><tp:treatment-sec sec-type="Diagnosis"><title>Diagnosis.</title><p>Rostrum shorter than wing. Prescutum brownish black. Pleuron brownish black. Wing with a strong brown suffusion; R<sub>2+3</sub> ending beyond or close to end of basal section of R<sub>4+5</sub>, basal section of CuA<sub>1</sub> before or close to fork of M. Abdomen dark brown with segments six to eight darker. Gonostylus with a very small spine near middle. Rods of aedeagus short.</p></tp:treatment-sec><tp:treatment-sec sec-type="Description"><title>Description.</title><p>Male. Body length 5.0–6.0 mm, wing length 4.5–5.0 mm, rostrum length 3.0–3.5 mm.</p><p>Head (Fig. <xref ref-type="fig" rid="F11">11c</xref>). Dark brown. Hairs on head dark brown. Antenna length 0.6–0.7 mm. Scape brown; pedicel and flagellomeres dark brown. Pedicel enlarged and nearly globose. First flagellomere subconical; remaining flagellomeres cylindrical, each flagellomere longer and slenderer than previous one, terminal two flagellomeres longest with several long hairs. Rostrum dark brown to brownish black with dark brown hairs.</p><fig id="F11" position="float" orientation="portrait"><label>Figure 11.</label><caption><p><tp:taxon-name><tp:taxon-name-part taxon-name-part-type="genus">Toxorhina</tp:taxon-name-part> (<tp:taxon-name-part taxon-name-part-type="subgenus">Ceratocheilus</tp:taxon-name-part>) <tp:taxon-name-part taxon-name-part-type="species">tinctipennis</tp:taxon-name-part></tp:taxon-name> (Alexander, 1930). <bold>a</bold> Male habitus, lateral view <bold>b</bold> Female habitus (holotype), lateral view <bold>c</bold> Head, dorsal view <bold>d</bold> Thorax, dorsal view <bold>e</bold> Wing. Scale bar: <bold>a</bold> = 2.0 mm; b = 2.0 mm; <bold>c</bold> = 0.5 mm; <bold>d</bold> = 0.5 mm; <bold>e</bold> = 1.0 mm.</p></caption><graphic xmlns:xlink="http://www.w3.org/1999/xlink" xlink:href="zookeys-480-059-g011.jpg" position="float" orientation="portrait" xlink:type="simple" id="oo_37908.jpg"/></fig><p>Thorax. Generally dark brown to brownish black. Pronotum dark brown. Prescutum brownish black. Scutum dark brown with middle area slightly paler. Scutellum dark brown with borders brownish black to black. Mediotergite dark brown (Fig. <xref ref-type="fig" rid="F11">11d</xref>). Pleuron (Fig. <xref ref-type="fig" rid="F11">11a–b</xref>) brownish black. Hairs on thorax dark brown. Coxae brownish yellow; trochanters yellow; femora dark brown with bases paler; tibiae and tarsi dark brown to brownish black. Hairs on legs dark brown. Wing (Fig. <xref ref-type="fig" rid="F11">11e</xref>) with a strong brown suffusion; veins dark brown. Venation: Sc<sub>1</sub> ending a short distance beyond origin of Rs, Sc<sub>2</sub> same or a slightly greater distance before origin of Rs; R<sub>2+3</sub> ending beyond or close to end of basal section of R<sub>4+5</sub>; basal section of CuA<sub>1</sub> before or close to fork of M; A<sub>1</sub> curved suddenly at middle, basal half straight. Haltere length 0.7–0.8 mm, brownish yellow to pale brown.</p><!--PageBreak--><p>Abdomen (Fig. <xref ref-type="fig" rid="F11">11a–b</xref>). Generally dark brown. Segments six to eight darker. Hairs on abdomen dark brown.</p><p>Hypopygium (Fig. <xref ref-type="fig" rid="F12">12</xref>). Generally dark brown. Gonocoxite conical, short and stout, dorsal face with a blunt lobe near base, this lobe with numerous setae. Gono<!--PageBreak-->stylus with a very small spine near middle. Interbase rod-shaped. Aedeagus with tip divergent, rodS short.</p><fig id="F12" position="float" orientation="portrait"><label>Figure 12.</label><caption><p><tp:taxon-name><tp:taxon-name-part taxon-name-part-type="genus">Toxorhina</tp:taxon-name-part> (<tp:taxon-name-part taxon-name-part-type="subgenus">Ceratocheilus</tp:taxon-name-part>) <tp:taxon-name-part taxon-name-part-type="species">tinctipennis</tp:taxon-name-part></tp:taxon-name> (Alexander, 1930). <bold>a</bold> Male hypopygium, dorsal view <bold>b</bold> Male hypopygium, ventral view. Scale bar: <bold>a–b</bold> = 0.2 mm.</p></caption><graphic xmlns:xlink="http://www.w3.org/1999/xlink" xlink:href="zookeys-480-059-g012.jpg" position="float" orientation="portrait" xlink:type="simple" id="oo_37909.jpg"/></fig><p>Female (Fig. <xref ref-type="fig" rid="F11">11b</xref>). Body length 7.0–7.5 mm, wing length 6.0–6.5 mm, rostrum length 4.0–4.5 mm. Similar to male. But abdomen except hypopygium uniformly dark brown. Tenth tergite brownish yellow. Cercus and hypogynial dark brownish yellow. Tip of hypogynial valve reaching just beyond middle of cercus.</p></tp:treatment-sec><tp:treatment-sec sec-type="Specimens examined"><title>Specimens examined.</title><p><bold>Holotype</bold> female (USNM), China: Taiwan, Jiayi, Mt. Ali (1981–2438 m), 1929.VII.7, Syuti Issiki. (One wing and one fore leg are mounted on a similarly labeled microscope slide. Only one mid leg is still attached to the dry mounted body, and the remaining four legs are absent.) <bold>Other materials:</bold> 8 males 1 female (CAU), China: Taiwan, Jiayi, Mt. Ali (<named-content xmlns:xlink="http://www.w3.org/1999/xlink" content-type="dwc:verbatimCoordinates" xlink:type="simple">23°26'24"N, 120°46'48"E</named-content>, 1100 m), 2012.VI.7, Lihua Wang.</p></tp:treatment-sec><tp:treatment-sec sec-type="Distribution"><title>Distribution.</title><p>China (Taiwan).</p></tp:treatment-sec><tp:treatment-sec sec-type="Remarks"><title>Remarks.</title><p>Male of this species is described and illustrated for the first time. For description and illustration of this species, also see <xref ref-type="bibr" rid="B4">Alexander (1930)</xref>.</p></tp:treatment-sec><ref-list><ref id="B4"><mixed-citation xmlns:xlink="http://www.w3.org/1999/xlink" xlink:type="simple"><person-group><name name-style="western"><surname>Alexander</surname><given-names>CP</given-names></name></person-group> (<year>1930</year>) <article-title>New or little-known <tp:taxon-name><tp:taxon-name-part taxon-name-part-type="family">Tipulidae</tp:taxon-name-part></tp:taxon-name> from eastern Asia (<tp:taxon-name><tp:taxon-name-part taxon-name-part-type="order">Diptera</tp:taxon-name-part></tp:taxon-name>). VI.</article-title><source>Philippine Journal of Science</source><volume>42</volume>: <fpage>59</fpage>–<lpage>83</lpage>.</mixed-citation></ref></ref-list></tp:taxon-treatment>
