# Supplementary material for: A review of the genus Toxorhina Loew from China, with descriptions of three new species (Diptera, Limoniidae, Limoniinae)
Source: Zookeys. 2015 Feb 2;(480):59–80. doi: 10.3897/zookeys.480.7526 (PMC4319109; doi:10.3897/zookeys.480.7526)
Supplement: XML Treatment for Toxorhina (Ceratocheilus) univirgata [file zookeys.480.7526-treatment7.xml]

<!DOCTYPE tp:taxon-treatment
  PUBLIC "-//TaxonX//DTD Taxonomic Treatment Publishing DTD v0 20100105//EN" "tax-treatment-NSO.dtd">
<tp:taxon-treatment xmlns:tp="http://www.plazi.org/taxpub"><tp:treatment-meta><kwd-group><label>Taxon classification</label><kwd><named-content content-type="kingdom">Animalia</named-content></kwd><kwd><named-content content-type="order">Diptera</named-content></kwd><kwd><named-content content-type="family">Limoniidae</named-content></kwd></kwd-group><mixed-citation publication-type="journal"><person-group><name><surname>Zhang</surname><given-names>Xiao</given-names></name><name><surname>Li</surname><given-names>Yan</given-names></name><name><surname>Yang</surname><given-names>Ding</given-names></name></person-group><article-title>A review of the genus <italic><tp:taxon-name><tp:taxon-name-part taxon-name-part-type="genus">Toxorhina</tp:taxon-name-part></tp:taxon-name></italic> Loew from China, with descriptions of three new species (<tp:taxon-name><tp:taxon-name-part taxon-name-part-type="order">Diptera</tp:taxon-name-part></tp:taxon-name>, <tp:taxon-name><tp:taxon-name-part taxon-name-part-type="family">Limoniidae</tp:taxon-name-part></tp:taxon-name>, <tp:taxon-name><tp:taxon-name-part taxon-name-part-type="subfamily">Limoniinae</tp:taxon-name-part></tp:taxon-name>)</article-title><source>Zookeys</source><day>2</day><month>2</month><year>2015</year><volume>2015</volume><issue>480</issue><fpage>59</fpage><lpage>80</lpage><pub-id pub-id-type="doi">10.3897/zookeys.480.7526</pub-id></mixed-citation></tp:treatment-meta><tp:nomenclature><tp:taxon-name>
                            <tp:taxon-name-part taxon-name-part-type="genus">Toxorhina</tp:taxon-name-part>
                            (<tp:taxon-name-part taxon-name-part-type="subgenus">Ceratocheilus</tp:taxon-name-part>)
                            <tp:taxon-name-part taxon-name-part-type="species">univirgata</tp:taxon-name-part>
                            <object-id xmlns:xlink="http://www.w3.org/1999/xlink" content-type="zoobank" xlink:type="simple">http://zoobank.org/160ED401-82B6-4CA4-ABCF-348F53F81562</object-id>
                        </tp:taxon-name><tp:taxon-status xmlns:xlink="http://www.w3.org/1999/xlink" xlink:type="simple">sp. n.</tp:taxon-status><xref ref-type="fig" rid="F13">Figs 13</xref><xref ref-type="fig" rid="F14">, 14</xref></tp:nomenclature><tp:treatment-sec sec-type="Diagnosis"><title>Diagnosis.</title><p>Prescutum brownish yellow with three broad brown stripes. Pleuron yellow with one dark brown stripe. Wing tinged pale grey; R<sub>2+3</sub> ending beyond end of basal section of R<sub>4+5</sub>, basal section of CuA<sub>1</sub> slightly before fork of M. Sternites of abdomen brown with basal several segments paler. Gonostylus with base stout, middle with a stout and ventrally curved spine. Rods of aedeagus very long.</p></tp:treatment-sec><tp:treatment-sec sec-type="Description"><title>Description.</title><p>Male. Body length 5.5 mm, wing length 5.5 mm, rostrum broken with remaining part length 1.5 mm.</p><!--PageBreak--><p>Head (Fig. <xref ref-type="fig" rid="F13">13b</xref>). Dark brown to brownish black. Hairs on head dark brown. Antenna length 0.6 mm. Scape and pedicel dark brown; flagellomeres brown. Pedicel enlarged and nearly globose. First flagellomere subconical; remaining flagellomeres cylindrical, each flagellomere longer and slenderer than previous one, terminal two flagellomeres longest with several long hairs. Rostrum dark brown with dark brown hairs.</p><fig id="F13" position="float" orientation="portrait"><label>Figure 13.</label><caption><p><tp:taxon-name><tp:taxon-name-part taxon-name-part-type="genus">Toxorhina</tp:taxon-name-part> (<tp:taxon-name-part taxon-name-part-type="subgenus">Ceratocheilus</tp:taxon-name-part>) <tp:taxon-name-part taxon-name-part-type="species">univirgata</tp:taxon-name-part></tp:taxon-name> sp. n. <bold>a</bold> Male habitus, lateral view <bold>b</bold> Head, lateral view <bold>c</bold> Thorax, dorsal view <bold>d</bold> Wing. Scale bar: <bold>a</bold> = 2.0 mm; <bold>b</bold> = 0.5 mm; <bold>c</bold> = 0.5 mm; <bold>d</bold> = 1.0 mm.</p></caption><graphic xmlns:xlink="http://www.w3.org/1999/xlink" xlink:href="zookeys-480-059-g013.jpg" position="float" orientation="portrait" xlink:type="simple" id="oo_37910.jpg"/></fig><p>Thorax. Pronotum dark brown. Prescutum brownish yellow with three broad brown stripes. Scutum dark brown with middle area paler, each lobe with a light yellow spot. Scutellum and mediotergite dark brown (Fig. <xref ref-type="fig" rid="F13">13c</xref>). Pleuron (Fig. <xref ref-type="fig" rid="F13">13a</xref>) yellow with one dark brown stripe extending from cervical region to base of abdomen. Hairs on thorax dark brown. Coxae pale yellow; trochanters yellow with tips black; other parts missing. Wing (Fig. <xref ref-type="fig" rid="F13">13d</xref>) tinged pale grey; veins pale brown. Venation: Sc<sub>1</sub> ending near middle of Rs, Sc<sub>2</sub> before origin of Rs; R<sub>2+3</sub> ending beyond end of basal section <!--PageBreak-->of R<sub>4+5</sub>; basal section of CuA<sub>1</sub> slightly before fork of M; A<sub>1</sub> curved relatively smoothly. Haltere length 0.8 mm, pale yellow with knob darker.</p><p>Abdomen (Fig. <xref ref-type="fig" rid="F13">13a</xref>). Tergites brownish black. Sternites brown with basal several segments paler. Segment five to eight black with segment eight paler. Segment nine yellow. Hairs on abdomen brownish black.</p><p>Hypopygium (Fig. <xref ref-type="fig" rid="F14">14</xref>). Generally yellow to pale brownish yellow. Gonocoxite conical. Gonostylus with base stout, middle with a stout and ventrally curved spine. Interbase nearly oval, tip blunt. Aedeagus with tip divergent, rods filiform and very long.</p><fig id="F14" position="float" orientation="portrait"><label>Figure 14.</label><caption><p><tp:taxon-name><tp:taxon-name-part taxon-name-part-type="genus">Toxorhina</tp:taxon-name-part> (<tp:taxon-name-part taxon-name-part-type="subgenus">Ceratocheilus</tp:taxon-name-part>) <tp:taxon-name-part taxon-name-part-type="species">univirgata</tp:taxon-name-part></tp:taxon-name> sp. n. <bold>a</bold> Male hypopygium, dorsal view <bold>b</bold> Male hypopygium, ventral view. Scale bar: <bold>a–b</bold> = 0.2 mm.</p></caption><graphic xmlns:xlink="http://www.w3.org/1999/xlink" xlink:href="zookeys-480-059-g014.jpg" position="float" orientation="portrait" xlink:type="simple" id="oo_37911.jpg"/></fig><p>Female. Unknown.</p></tp:treatment-sec><tp:treatment-sec sec-type="Type material"><title>Type material.</title><p><bold>Holotype</bold> male (CAU), China: Yunnan, Lvchun, Mt. Huanglian (<named-content xmlns:xlink="http://www.w3.org/1999/xlink" content-type="dwc:verbatimCoordinates" xlink:type="simple">26°34'36"N, 113°28'12"E</named-content>, 1542 m), 2013.VII.25, Mengchao Tan (light trap).</p></tp:treatment-sec><tp:treatment-sec sec-type="Distribution"><title>Distribution.</title><p>China (Yunnan).</p></tp:treatment-sec><tp:treatment-sec sec-type="Etymology"><title>Etymology.</title><p>The specific epithet is an adjective and refers to the dark brown stripe on pleuron (from Latin <italic>univirgatus</italic> = <italic>uni</italic>- (adj., meaning “single”) + <italic>virgatus</italic> (adj., meaning striped)).</p></tp:treatment-sec><tp:treatment-sec sec-type="Remarks"><title>Remarks.</title><p>This new species is somewhat similar to <tp:taxon-name><tp:taxon-name-part taxon-name-part-type="genus">Ceratocheilus</tp:taxon-name-part> (<tp:taxon-name-part taxon-name-part-type="subgenus">Ceratocheilus</tp:taxon-name-part>) <tp:taxon-name-part taxon-name-part-type="species">fulvicolor</tp:taxon-name-part></tp:taxon-name> in having the similar male hypopygium and wing, but it can be easily distinguished from the latter by the prescutum (Fig. <xref ref-type="fig" rid="F13">13c</xref>) brownish yellow with three broad brown stripes, pleuron (Fig. <xref ref-type="fig" rid="F13">13a</xref>) yellow with one dark brown stripe, and abdomen with tergites brownish black (Fig. <xref ref-type="fig" rid="F13">13a</xref>). In <tp:taxon-name><tp:taxon-name-part taxon-name-part-type="genus">Toxorhina</tp:taxon-name-part> (<tp:taxon-name-part taxon-name-part-type="subgenus">Ceratocheilus</tp:taxon-name-part>) <tp:taxon-name-part taxon-name-part-type="species">fulvicolor</tp:taxon-name-part></tp:taxon-name>, the prescutum is pale brownish yellow and irregularly variegated, the pleuron is pale yellow, and the tergites of the abdomen are brownish yellow with the posterior borders narrowly brown (<xref ref-type="bibr" rid="B11">Alexander 1967</xref>).</p></tp:treatment-sec><ref-list><ref id="B11"><mixed-citation xmlns:xlink="http://www.w3.org/1999/xlink" xlink:type="simple"><person-group><name name-style="western"><surname>Alexander</surname><given-names>CP</given-names></name></person-group> (<year>1967</year>) <article-title>Undescribed species of crane flies from the Himalaya mountains (<tp:taxon-name><tp:taxon-name-part taxon-name-part-type="order">Diptera</tp:taxon-name-part></tp:taxon-name>: <tp:taxon-name><tp:taxon-name-part taxon-name-part-type="family">Tipulidae</tp:taxon-name-part></tp:taxon-name>). XV.</article-title><source>Journal of the New York Entomological Society</source><volume>75</volume>: <fpage>183</fpage>–<lpage>187</lpage>.</mixed-citation></ref></ref-list></tp:taxon-treatment>
